# Supplementary material for: Transcription factors and candidate functional SNPs associated with variation in fatty acid composition from skeletal muscle of pigs
Source: Anim Genet. 2025 Oct 11;56(5):e70051. doi: 10.1111/age.70051 (PMC12514662; doi:10.1111/age.70051)
Supplement: Supplementary file 2 — Table S1. [file AGE-56-0-s006.xlsx]

## Sheet: Sheet1
Supplementary Table 1. Descriptive statistics (mean, minimum, maximum, and coefficient of variation) for each fatty acid by treatment group.
fatty_acid	mean	sd	min	max	cv
palmitoleico	3.08	0.43	2.19	4.19	14
oleico	42.1	5.09	30.6	49.4	12.1
linoleico	14.7	3.59	9.62	26.1	24.5
linolenico	0.607	0.202	0.102	1.17	33.2
epa	0.254	0.237	0.0386	0.997	93.6
dha	0.331	0.267	0.0452	0.922	80.6
