# Supplementary material for: Transcription factors and candidate functional SNPs associated with variation in fatty acid composition from skeletal muscle of pigs
Source: Anim Genet. 2025 Oct 11;56(5):e70051. doi: 10.1111/age.70051 (PMC12514662; doi:10.1111/age.70051)
Supplement: Supplementary file 7 — Table S6. [file AGE-56-0-s003.xlsx]

## Sheet: Planilha1
Supplementary Table 6. eQTL hotspots based on number of genes regulated by each SNP
SNP	HOTSPOTS (how many genes are regulated by this snp)
3_102983783	4018
14_29337834	3978
8_87522621	3041
11_22233646	1405
6_49404697	1403
1_66388768	1045
2_67926641	1044
2_67926616	824
6_93742864	633
9_72368773	579
11_22233645	578
12_55140463	570
12_55141850	570
12_55199008	556
1_189152166	522
9_11163944	463
9_64780547	406
12_55138211	386
17_41468872	361
8_96887837	349
12_54832473	320
12_54936914	309
2_8444101	287
5_3301356	274
5_81539563	245
3_41416470	231
6_93742941	220
11_25638405	209
12_55138196	207
14_29337830	201
14_113843656	195
6_61713950	189
2_62061775	184
2_74323621	178
6_159410102	163
2_69651122	160
6_159409290	148
13_28208336	147
11_25638505	144
2_68657253	143
10_24931251	127
6_44059762	120
12_54944344	117
10_25442991	116
1_250082486	108
2_9161121	105
1_189152175	95
2_62061646	92
9_8381276	92
7_19853784	89
2_13249001	87
6_39361738	86
1_66460053	79
1_250082482	79
2_76615831	79
6_93625807	79
6_49404692	79
1_158326715	78
13_65146306	77
6_88971993	75
15_110777901	74
2_8435556	73
6_88971918	72
6_54233344	72
1_126166948	67
6_88716999	67
3_4068901	66
3_4069789	66
9_72368784	66
12_1223146	65
2_136663524	64
17_10642746	64
11_1300217	59
17_34770663	58
12_55120479	55
12_24199735	52
12_47846795	52
2_8444114	48
2_66132899	48
6_44059901	47
6_93624687	46
2_140458841	44
3_4062153	44
6_102958607	42
1_119579378	40
2_8443046	39
15_104890070	37
16_23606056	37
15_104834576	35
6_159409808	34
1_2330465	32
4_89788	32
9_11159454	32
9_11164537	32
1_66466381	31
3_102983729	30
15_66692188	30
3_41452995	29
3_46955260	29
3_102985493	29
7_54303408	29
16_25903604	29
6_39367625	28
5_82503013	27
15_117844034	27
6_102709352	26
13_34082711	26
16_79396150	26
6_39367665	26
14_113843655	25
15_104895343	25
15_110910497	24
2_66848943	23
4_72104895	23
7_80260732	23
9_11163902	23
6_93742966	22
1_66464742	21
2_6666676	21
1_126166839	20
1_182083596	20
3_102985413	20
3_103078683	20
11_25638472	20
12_1224220	20
13_157469075	20
11_25480552	20
2_68657191	19
15_110777883	19
3_111775515	18
4_96091042	18
5_81903718	18
8_135026029	18
13_196619367	18
9_11164501	17
10_25442897	17
9_72368808	16
6_54224847	16
4_96037520	15
6_75881	15
12_24199864	15
1_66367269	14
2_60974388	14
6_54062036	14
18_6952329	14
2_153654	13
3_102983743	13
6_62466785	13
17_46238823	13
3_16585619	12
9_72368777	12
13_132858651	12
2_69651062	12
3_46948439	11
3_59214927	11
4_129691420	11
6_54225973	11
11_21386977	11
18_5867350	11
2_4738965	10
2_68657255	10
2_141236966	10
3_12767887	10
4_89592	10
6_44059614	10
6_48556003	10
8_38762899	10
8_135028143	10
12_4818462	10
15_110910398	10
18_48535306	10
1_181867905	9
2_136663535	9
3_24876751	9
3_102983849	9
4_68152	9
7_41486999	9
7_88517825	9
8_135028138	9
11_25480612	9
10_25442896	9
2_136497702	8
2_141281509	8
3_6578969	8
3_12925918	8
3_12968373	8
3_15097898	8
6_54703228	8
6_57241782	8
6_159410109	8
12_1224194	8
12_55198993	8
17_58439222	8
17_58439287	8
17_58446497	8
6_88971984	8
1_8977428	7
1_108384179	7
1_156960410	7
2_404731	7
2_60402778	7
3_14775821	7
3_41452883	7
5_3300528	7
6_87220	7
6_62212528	7
6_65161293	7
7_65096211	7
8_135019488	7
8_135425561	7
12_1223769	7
15_110910362	7
17_41468970	7
1_126166865	6
1_129087213	6
1_250003062	6
2_68657273	6
3_72274965	6
6_93742852	6
6_103390898	6
7_1505221	6
8_135002367	6
10_25397366	6
12_48198479	6
15_110909971	6
17_41469010	6
18_5815239	6
18_11312592	6
1_250082480	5
2_280368	5
2_474854	5
2_493488	5
2_65790682	5
2_69157657	5
2_140444157	5
2_140473529	5
3_23545018	5
3_23621975	5
4_95183108	5
5_3300627	5
6_4145352	5
6_54224870	5
6_82165065	5
6_88811280	5
6_93625504	5
8_85357655	5
8_87701184	5
8_96888935	5
8_134917948	5
8_134920596	5
9_10568833	5
10_24930150	5
10_25443029	5
10_25443197	5
11_13925469	5
12_2078129	5
12_19036389	5
12_55138229	5
13_198151514	5
14_30493351	5
14_141124950	5
14_141331763	5
14_141345750	5
15_110909799	5
17_41468148	5
9_72368718	5
10_25442908	5
17_41468186	5
1_2520377	4
1_97745041	4
1_189152117	4
1_250082500	4
1_250082501	4
1_255192821	4
2_374224	4
2_474958	4
2_6636981	4
2_8406723	4
2_62061936	4
2_68657209	4
2_136447877	4
2_136663480	4
2_141103138	4
2_141280829	4
3_5322513	4
3_6123378	4
3_6178930	4
3_6352380	4
3_6475800	4
3_14894838	4
3_22473519	4
3_22473548	4
3_22593487	4
3_22593588	4
3_22594571	4
3_23980086	4
3_25206333	4
3_25291430	4
3_102983804	4
4_46850	4
4_49397	4
4_400944	4
4_600748	4
4_50277924	4
4_50278103	4
4_122190831	4
5_70174520	4
5_80692110	4
5_80692284	4
6_54886659	4
7_54398347	4
7_106949801	4
7_114362612	4
8_3817185	4
8_96804594	4
8_96887834	4
8_115437511	4
8_135299782	4
9_45525595	4
9_72368681	4
10_25442722	4
11_15864478	4
12_1490573	4
12_1528510	4
12_2112416	4
12_2161442	4
12_2223597	4
12_44808743	4
12_44819825	4
12_44823443	4
12_44824409	4
12_45340395	4
12_45356596	4
12_45390496	4
12_55356609	4
12_59937054	4
13_28208316	4
13_71638479	4
13_145664342	4
14_30492583	4
14_113790235	4
14_140569665	4
14_141248197	4
14_141346297	4
15_154771	4
15_2618358	4
15_2722685	4
15_110448801	4
16_23629324	4
17_31896806	4
17_33368862	4
17_33380285	4
18_5613307	4
18_11660822	4
15_94141003	4
1_868011	3
1_1429782	3
1_1463092	3
1_13248833	3
1_16300144	3
1_126166944	3
1_250080578	3
2_5951170	3
2_6489365	3
2_6621042	3
2_6665956	3
2_6667614	3
2_6671355	3
2_6949635	3
2_7000642	3
2_7077983	3
2_7143618	3
2_7143779	3
2_9161335	3
2_136663527	3
2_137028227	3
3_4087737	3
3_6040548	3
3_6040578	3
3_6043987	3
3_6360965	3
3_6365709	3
3_6365787	3
3_6474251	3
3_6517946	3
3_6518057	3
3_22660853	3
3_22683661	3
3_22684177	3
3_22725772	3
3_23849507	3
3_25293542	3
3_31355348	3
3_31376868	3
3_31445545	3
3_31447207	3
3_31448334	3
3_33942826	3
3_38084815	3
3_68274297	3
3_68875165	3
3_68875702	3
3_68896427	3
3_102985453	3
4_46460	3
4_72494	3
4_90127	3
4_90140	3
4_90440	3
4_339744	3
4_422584	3
4_508038	3
4_509852	3
4_525154	3
4_528440	3
4_586320	3
4_590290	3
4_597794	3
4_606828	3
4_620470	3
4_746290	3
4_934595	3
4_40377187	3
4_48454448	3
4_94126207	3
4_98750824	3
4_129692663	3
5_3295171	3
5_3301485	3
5_9970123	3
5_9995640	3
5_10245272	3
5_10245524	3
5_10245532	3
5_10247826	3
5_18417012	3
5_63080638	3
5_76469640	3
5_82503046	3
5_82907889	3
5_92831351	3
6_39367623	3
6_39367714	3
6_52604949	3
6_54233352	3
6_57354281	3
6_84679604	3
6_84786081	3
7_22567089	3
7_24097529	3
7_47439308	3
7_47924078	3
7_97082645	3
7_109900544	3
8_3948612	3
8_9331405	3
8_9439335	3
8_9513208	3
8_9557080	3
8_38395937	3
8_87695311	3
8_116996747	3
8_117125061	3
8_117993497	3
8_134695037	3
8_134956400	3
9_72368656	3
9_77318362	3
12_1320599	3
12_1352130	3
12_1525642	3
12_2076666	3
12_2077590	3
12_2077727	3
12_2078469	3
12_2079766	3
12_2126909	3
12_2139933	3
12_2335886	3
12_2405662	3
12_2457907	3
12_4851811	3
12_26741337	3
12_31562090	3
12_33973725	3
12_33983910	3
12_34125050	3
12_34125333	3
12_34141764	3
12_44801841	3
12_51912651	3
12_51912825	3
12_53616404	3
13_65754657	3
13_66093558	3
13_66101319	3
14_38839461	3
14_110796739	3
14_110797113	3
14_131835019	3
14_140363582	3
14_140365374	3
14_140598974	3
14_141361450	3
15_71394350	3
15_104833547	3
15_110909800	3
17_27223478	3
17_30144109	3
17_31557176	3
17_31798187	3
17_31798426	3
17_31799748	3
17_31799959	3
17_31800548	3
17_31801439	3
17_31855621	3
17_31895471	3
17_31953686	3
17_31954720	3
17_32031227	3
17_32032234	3
17_32038870	3
17_32039497	3
17_32044984	3
17_32054443	3
17_32056117	3
17_32056373	3
17_32156955	3
17_32323705	3
17_32434420	3
17_32434707	3
17_32435160	3
17_32436574	3
17_32436600	3
17_32436928	3
17_32460887	3
17_32515353	3
17_32516912	3
17_32517306	3
17_32530446	3
17_32555449	3
17_32555565	3
17_32555913	3
17_32556358	3
17_32560811	3
17_32560863	3
17_32560916	3
17_32561020	3
17_32561285	3
17_32809720	3
17_32810071	3
17_32827956	3
17_40625103	3
18_6153288	3
18_48536729	3
18_50565519	3
12_26287771	3
12_26287864	3
12_26288620	3
12_26651019	3
13_27701814	3
13_28208375	3
13_28809867	3
1_516000	2
1_565497	2
1_866535	2
1_869356	2
1_2520750	2
1_2521433	2
1_2522037	2
1_2522147	2
1_2547295	2
1_2547303	2
1_11240896	2
1_14123128	2
1_129085770	2
1_158327849	2
1_169323645	2
1_188903236	2
1_189152118	2
1_189152126	2
1_255171311	2
1_255188033	2
1_255192311	2
1_268672583	2
1_268763811	2
1_268996745	2
2_32285	2
2_227431	2
2_281467	2
2_374768	2
2_408608	2
2_492659	2
2_499483	2
2_503419	2
2_525934	2
2_4839070	2
2_5186144	2
2_5560666	2
2_5588385	2
2_5755235	2
2_5950694	2
2_6109748	2
2_6138713	2
2_6150699	2
2_6152572	2
2_6285301	2
2_6290248	2
2_6338735	2
2_6382992	2
2_6433744	2
2_6443064	2
2_6464707	2
2_6550057	2
2_6598986	2
2_6609576	2
2_6609904	2
2_6667814	2
2_6689718	2
2_6798806	2
2_6798824	2
2_6804007	2
2_6856173	2
2_6877623	2
2_6896143	2
2_6896695	2
2_6896731	2
2_6897424	2
2_6898216	2
2_6898639	2
2_7001282	2
2_7069610	2
2_7138463	2
2_9749274	2
2_9749840	2
2_10112612	2
2_13625306	2
2_26039179	2
2_26834943	2
2_50420004	2
2_67926604	2
2_68657617	2
2_86842615	2
2_87322361	2
2_136496039	2
2_142950449	2
2_142952045	2
2_143162851	2
2_143489515	2
2_143549578	2
2_143559801	2
2_143562529	2
2_143563417	2
2_143594244	2
3_1384474	2
3_1399711	2
3_1464159	2
3_1562760	2
3_1566479	2
3_1566724	2
3_1566832	2
3_1567438	2
3_1576685	2
3_1652440	2
3_1653018	2
3_1653651	2
3_3642465	2
3_5017821	2
3_5017860	2
3_5039563	2
3_5061003	2
3_5075135	2
3_5108222	2
3_5108834	2
3_5108933	2
3_5111258	2
3_5112740	2
3_6216746	2
3_6430235	2
3_6430427	2
3_6431041	2
3_6464025	2
3_6464101	2
3_6474407	2
3_6474658	2
3_6520079	2
3_6578014	2
3_6578212	2
3_7226176	2
3_7938159	2
3_8184451	2
3_8307919	2
3_8497774	2
3_8511193	2
3_8582012	2
3_8587544	2
3_8680393	2
3_8685084	2
3_8838580	2
3_8842014	2
3_8864718	2
3_8945257	2
3_8959609	2
3_8960037	2
3_9649773	2
3_9651718	2
3_9652672	2
3_9795590	2
3_9807380	2
3_9812368	2
3_9827366	2
3_12643756	2
3_12687171	2
3_12853523	2
3_12869421	2
3_17284842	2
3_17896531	2
3_18636159	2
3_18880510	2
3_22474374	2
3_22655509	2
3_24026971	2
3_24198148	2
3_24664458	2
3_24876881	2
3_25393859	2
3_26035010	2
3_26039907	2
3_26039953	2
3_26040034	2
3_31209909	2
3_31237290	2
3_31271708	2
3_31272579	2
3_31272736	2
3_31448193	2
3_31940920	2
3_31941058	2
3_31941238	2
3_31988454	2
3_32081266	2
3_32160567	2
3_32161192	2
3_32161388	2
3_32491512	2
3_34036178	2
3_40179897	2
3_41456235	2
3_41460024	2
3_68155879	2
3_72968265	2
3_74108424	2
3_91651863	2
3_102940250	2
3_102984706	2
3_103089870	2
3_110492242	2
3_111992458	2
3_114618075	2
3_119574385	2
3_131059189	2
3_131100297	2
3_131274728	2
3_131277242	2
3_131278725	2
3_131308475	2
3_131308884	2
3_131311184	2
4_67454	2
4_67555	2
4_68900	2
4_88285	2
4_90121	2
4_90187	2
4_90463	2
4_91811	2
4_102268	2
4_158248	2
4_302804	2
4_341932	2
4_356576	2
4_415271	2
4_509397	2
4_509739	2
4_509991	2
4_607169	2
4_608608	2
4_618572	2
4_619455	2
4_631899	2
4_807037	2
4_807090	2
4_827286	2
4_884022	2
4_924850	2
4_929510	2
4_929511	2
4_930965	2
4_943837	2
4_951038	2
4_964772	2
4_966413	2
4_972781	2
4_1012680	2
4_1164389	2
4_1231110	2
4_1255598	2
4_1340363	2
4_27851572	2
4_36003281	2
4_50278761	2
4_87908182	2
4_90721924	2
4_90915904	2
4_91383792	2
4_91383901	2
4_91383912	2
4_91383922	2
4_91383948	2
4_92976713	2
4_93879721	2
4_94172568	2
4_97190659	2
4_97222274	2
4_97390658	2
4_97533753	2
4_97908411	2
4_97950655	2
4_97952530	2
4_98563955	2
4_98563957	2
4_98750829	2
4_98750853	2
4_98760633	2
4_108626026	2
4_110210917	2
4_110296912	2
4_110336701	2
4_110378156	2
4_110412511	2
4_110427992	2
4_117875491	2
4_122234062	2
4_129287065	2
4_129365193	2
4_129679580	2
4_129696002	2
5_2874971	2
5_2884728	2
5_2884734	2
5_3201325	2
5_3208350	2
5_3300997	2
5_3301342	2
5_3301401	2
5_3301495	2
5_10246101	2
5_46498450	2
5_62783406	2
5_62836801	2
5_62964724	2
5_63085090	2
5_63085112	2
5_63085480	2
5_63085992	2
5_63090948	2
5_63090959	2
5_63090983	2
5_63090996	2
5_63091061	2
5_63091069	2
5_63560483	2
5_63562623	2
5_63602957	2
5_63648402	2
5_63654282	2
5_63654591	2
5_63679683	2
5_63712118	2
5_63746152	2
5_63781173	2
5_63784770	2
5_63840069	2
5_64123020	2
5_66090468	2
5_67126248	2
5_67129166	2
5_67316123	2
5_67363089	2
5_67395621	2
5_82503039	2
5_92852957	2
6_4451215	2
6_4453024	2
6_6923172	2
6_38865974	2
6_39367613	2
6_47079432	2
6_47420327	2
6_47516650	2
6_52117731	2
6_52321657	2
6_52544093	2
6_52545099	2
6_54224271	2
6_54233413	2
6_58391623	2
6_59370440	2
6_84918900	2
6_84959711	2
6_84961781	2
6_85080704	2
6_85084369	2
6_85086986	2
6_85278921	2
6_85385407	2
6_85504262	2
6_85528701	2
6_85564596	2
6_85583544	2
6_85583843	2
6_85584170	2
6_85590881	2
6_86028926	2
6_88728580	2
6_103104809	2
6_103389339	2
6_120440408	2
6_135245220	2
6_135252037	2
6_153848968	2
7_10224137	2
7_19610795	2
7_19615474	2
7_22756995	2
7_22939231	2
7_22941518	2
7_23119376	2
7_24074349	2
7_36509673	2
7_36792709	2
7_36793216	2
7_36793436	2
7_36795710	2
7_36821608	2
7_36855878	2
7_36871786	2
7_36871930	2
7_36876280	2
7_36959865	2
7_36962174	2
7_37030891	2
7_37089130	2
7_37182569	2
7_37182590	2
7_37188651	2
7_47764697	2
7_47909528	2
7_48435583	2
7_65827766	2
7_65831999	2
7_70886131	2
7_76432041	2
7_96447181	2
8_2945212	2
8_3037226	2
8_3835290	2
8_3949990	2
8_3950448	2
8_3951845	2
8_9748888	2
8_11001682	2
8_18598508	2
8_18620782	2
8_18627267	2
8_18639894	2
8_18731675	2
8_19703255	2
8_19705628	2
8_19707921	2
8_19712567	2
8_38339432	2
8_38762803	2
8_38870970	2
8_87703030	2
8_96752486	2
8_112236558	2
8_112483440	2
8_112639703	2
8_112745013	2
8_116723130	2
8_117723065	2
8_117774714	2
8_131397185	2
8_135019661	2
8_135127121	2
8_135763967	2
8_135764318	2
8_135768303	2
8_135806765	2
9_6417825	2
9_6429888	2
9_6431013	2
9_8138629	2
9_8198651	2
9_8263297	2
9_8265449	2
9_8266620	2
9_8377834	2
9_8378225	2
9_8382404	2
9_8382425	2
9_8382435	2
9_8382452	2
9_8382860	2
9_8382953	2
9_8386161	2
9_8386552	2
9_8386893	2
9_8387775	2
9_8396480	2
9_8397232	2
9_8397340	2
9_8400415	2
9_8401136	2
9_8401574	2
9_8402238	2
9_8403963	2
9_8457622	2
9_8462818	2
9_8466066	2
9_8481138	2
9_8687463	2
9_8688469	2
9_8690198	2
9_11159988	2
9_11164015	2
9_20260886	2
9_52093810	2
9_52755565	2
9_60345528	2
9_60727607	2
9_60736196	2
9_60786074	2
9_60803204	2
9_60803734	2
9_60804576	2
9_60811460	2
9_60811489	2
9_60811661	2
9_64008471	2
9_64445481	2
9_72368698	2
9_90339728	2
9_90959544	2
9_92318898	2
9_105010989	2
9_117255521	2
9_129195477	2
9_131504506	2
10_46538308	2
10_48063817	2
10_48261491	2
10_48412168	2
10_48531429	2
10_48787861	2
10_48810675	2
10_48811155	2
10_48855140	2
10_48858339	2
10_63763854	2
11_15864580	2
11_15868937	2
11_16177117	2
11_21848398	2
11_25638449	2
11_65300351	2
12_791360	2
12_981221	2
12_1000311	2
12_1222143	2
12_1224620	2
12_1991221	2
12_2076662	2
12_2077542	2
12_2078433	2
12_2078775	2
12_2079218	2
12_2087590	2
12_2092254	2
12_2140033	2
12_2142544	2
12_2150667	2
12_2158858	2
12_2198855	2
12_2223210	2
12_2309293	2
12_2310855	2
12_2315845	2
12_2459331	2
12_2459422	2
12_4851863	2
12_4851937	2
12_15017159	2
12_15410525	2
12_20014634	2
12_20053704	2
12_20053873	2
12_20571132	2
12_20585334	2
12_24199028	2
12_24199766	2
12_25883410	2
12_25884437	2
12_25891361	2
12_26295624	2
12_26336912	2
12_26336984	2
12_26361549	2
12_26361585	2
12_26366532	2
12_26651432	2
12_26678322	2
12_26679442	2
12_26741202	2
12_26749501	2
12_26832218	2
12_26955862	2
12_26990416	2
12_26993924	2
12_27030497	2
12_27225633	2
12_27226019	2
12_31642637	2
12_34123989	2
12_34355292	2
12_34710106	2
12_35870536	2
12_40040239	2
12_44809012	2
12_44871153	2
12_44877152	2
12_44897433	2
12_45342619	2
12_46675815	2
12_47981305	2
12_48501295	2
12_51608986	2
12_51847959	2
12_51847966	2
12_51905799	2
12_51913912	2
12_51914552	2
12_51955443	2
12_51955523	2
12_51970452	2
12_52085546	2
12_52421858	2
12_52431779	2
12_52432748	2
12_52491337	2
12_52550930	2
12_52576439	2
12_52586869	2
12_52600247	2
12_52604212	2
12_52606513	2
12_52630697	2
12_52765293	2
12_53115219	2
12_59557743	2
12_59748319	2
12_59764259	2
12_61330806	2
12_61330885	2
13_26326770	2
13_26351479	2
13_26882111	2
13_27702869	2
13_27865971	2
13_27883975	2
13_27899478	2
13_28207022	2
13_28208321	2
13_28208346	2
13_28208366	2
13_28208408	2
13_28808429	2
13_29015850	2
13_29477422	2
13_29486137	2
13_29486651	2
13_33085926	2
13_61242875	2
13_65724406	2
13_65754646	2
13_65976067	2
13_65989111	2
13_65989453	2
13_66101385	2
13_66101541	2
13_66102059	2
13_66116407	2
13_66126296	2
13_66142134	2
13_66144497	2
13_66155671	2
13_66166583	2
13_66193999	2
13_66415731	2
13_66422114	2
13_66422366	2
13_66422477	2
13_66434822	2
13_140376953	2
13_144189510	2
13_157472226	2
13_183088295	2
14_7256971	2
14_30029235	2
14_41068473	2
14_41068561	2
14_43442157	2
14_45766858	2
14_45924866	2
14_45924888	2
14_48782016	2
14_48866886	2
14_49320054	2
14_49320946	2
14_49662790	2
14_50208656	2
14_54547677	2
14_57018753	2
14_57034860	2
14_57308848	2
14_57422121	2
14_58318800	2
14_87892923	2
14_103274699	2
14_103578228	2
14_108667047	2
14_108667973	2
14_108669095	2
14_108669506	2
14_108753080	2
14_108775418	2
14_108842545	2
14_113796973	2
14_113797060	2
14_126330868	2
14_140645012	2
14_140646206	2
14_140657161	2
14_140657295	2
15_3414151	2
15_3458904	2
15_3960225	2
15_3995081	2
15_4182483	2
15_4262913	2
15_4312515	2
15_19152330	2
15_19158087	2
15_104834625	2
15_104889739	2
15_110909912	2
15_121273821	2
15_137124811	2
15_137365799	2
15_137370605	2
15_137410062	2
15_137425977	2
15_137605964	2
15_137647629	2
15_137654615	2
15_137673933	2
15_137674081	2
15_137674596	2
15_137754391	2
15_137766406	2
15_137766677	2
15_137800346	2
15_137845523	2
15_138228592	2
15_140277436	2
16_9500311	2
16_18231995	2
16_18334407	2
16_18462001	2
16_19252487	2
16_19473718	2
16_19548610	2
16_25700467	2
16_25700515	2
16_25701030	2
16_25811742	2
16_34773272	2
16_34773369	2
16_35043618	2
16_73795708	2
17_20819496	2
17_25858599	2
17_26212953	2
17_26618880	2
17_26651304	2
17_26742028	2
17_26742128	2
17_29870558	2
17_30237971	2
17_30795952	2
17_30795986	2
17_30796352	2
17_30796622	2
17_30796643	2
17_30796798	2
17_30797102	2
17_31537596	2
17_31659893	2
17_31954066	2
17_31955973	2
17_31957109	2
17_32038068	2
17_32038345	2
17_32038754	2
17_32517859	2
17_32531010	2
17_33178620	2
17_33321951	2
17_33367862	2
17_33370960	2
17_39738548	2
17_39738825	2
17_39987755	2
17_40020979	2
17_40023698	2
17_40024114	2
17_40279033	2
17_40763707	2
17_41061863	2
17_41077427	2
17_41077430	2
17_41148029	2
17_41199173	2
17_43445470	2
17_48028999	2
17_48150679	2
17_49259915	2
17_49654424	2
17_58968770	2
17_62094077	2
18_6170927	2
18_6382449	2
18_8265027	2
18_11662644	2
18_33262738	2
18_41773323	2
18_41857006	2
18_41877419	2
18_41948971	2
18_42050154	2
18_42063868	2
1_989159	1
1_1173551	1
1_1194228	1
1_1194417	1
1_1471069	1
1_1570287	1
1_1570350	1
1_1571245	1
1_1574024	1
1_1577302	1
1_1810990	1
1_2153185	1
1_2161123	1
1_2163743	1
1_2163761	1
1_2520277	1
1_2546341	1
1_2547233	1
1_7392446	1
1_7985098	1
1_8007601	1
1_8007670	1
1_8047577	1
1_8562162	1
1_8645594	1
1_11648195	1
1_11751009	1
1_13576095	1
1_13637576	1
1_13651651	1
1_13652404	1
1_13652606	1
1_13972541	1
1_13986578	1
1_14002072	1
1_14006288	1
1_14149419	1
1_14149703	1
1_14151598	1
1_14171773	1
1_16275170	1
1_16764782	1
1_17309891	1
1_19075480	1
1_21060443	1
1_21441706	1
1_22663340	1
1_27052952	1
1_33644785	1
1_33654836	1
1_33836401	1
1_37008844	1
1_37008888	1
1_37009392	1
1_37024102	1
1_37044192	1
1_37093849	1
1_37567095	1
1_37634135	1
1_37660214	1
1_37661280	1
1_37793473	1
1_51330610	1
1_53918311	1
1_54511341	1
1_54564070	1
1_54564115	1
1_54564117	1
1_54571688	1
1_54597725	1
1_54630042	1
1_55332930	1
1_57129959	1
1_57214415	1
1_57214752	1
1_66322909	1
1_66464989	1
1_66465022	1
1_66466056	1
1_66466061	1
1_66466545	1
1_66466589	1
1_71675941	1
1_72488597	1
1_72758284	1
1_72758338	1
1_86042306	1
1_86103492	1
1_95314725	1
1_97757219	1
1_98451818	1
1_98453893	1
1_98513342	1
1_99035576	1
1_106917233	1
1_109361607	1
1_110486655	1
1_112367447	1
1_112369758	1
1_112369770	1
1_112981757	1
1_113172092	1
1_113174587	1
1_115343054	1
1_115992910	1
1_116060102	1
1_116300444	1
1_116319066	1
1_119587535	1
1_121133969	1
1_121344333	1
1_122630798	1
1_125499423	1
1_126166860	1
1_126166878	1
1_127762577	1
1_127921633	1
1_128084234	1
1_128090115	1
1_128090247	1
1_128709836	1
1_128849820	1
1_128966640	1
1_129022952	1
1_129044471	1
1_129046349	1
1_129046381	1
1_129086203	1
1_129538265	1
1_142779307	1
1_158327809	1
1_158327902	1
1_161185033	1
1_161607188	1
1_161618922	1
1_161630821	1
1_161757995	1
1_161878386	1
1_162105226	1
1_162209447	1
1_162210136	1
1_165130976	1
1_166073533	1
1_166086085	1
1_166086406	1
1_166086580	1
1_166108541	1
1_166175746	1
1_166251124	1
1_166251178	1
1_166253306	1
1_166607471	1
1_166607571	1
1_166608108	1
1_169322961	1
1_182265955	1
1_188297069	1
1_188618706	1
1_189152176	1
1_222759863	1
1_229658617	1
1_235873198	1
1_235882665	1
1_240985215	1
1_241038711	1
1_249697912	1
1_249899239	1
1_249899304	1
1_249899341	1
1_249899463	1
1_249899798	1
1_249905326	1
1_249919330	1
1_249930275	1
1_249947104	1
1_249949825	1
1_249958060	1
1_249979175	1
1_249979446	1
1_249979702	1
1_250002165	1
1_250002343	1
1_251015010	1
1_251076962	1
1_253375997	1
1_253512488	1
1_253554053	1
1_253793540	1
1_253810929	1
1_253813198	1
1_253844936	1
1_253923599	1
1_254034262	1
1_254091370	1
1_254153857	1
1_254154328	1
1_254155211	1
1_254193309	1
1_254193581	1
1_255193008	1
1_255547507	1
1_259496373	1
1_260896449	1
1_260901111	1
1_260901239	1
1_260901367	1
1_261859516	1
1_265603212	1
1_267173248	1
1_268173199	1
1_268177942	1
1_268178047	1
1_268182264	1
1_268188536	1
1_268188894	1
1_268204378	1
1_268242454	1
1_268303810	1
1_268334649	1
1_268343523	1
1_268343713	1
1_268355271	1
1_268362114	1
1_268369906	1
1_268371720	1
1_268387320	1
1_268391907	1
1_268392391	1
1_268418281	1
1_268617440	1
1_268618442	1
1_268618513	1
1_268620184	1
1_268620211	1
1_268620473	1
1_268620507	1
1_268672353	1
1_268720586	1
1_268726467	1
1_268745974	1
1_268751871	1
1_268752435	1
1_268760152	1
1_268760867	1
1_268761075	1
1_268831237	1
1_268922646	1
1_268956808	1
1_269089004	1
1_269186248	1
1_269230222	1
1_269244701	1
1_272434642	1
1_272463036	1
1_272474461	1
1_272761422	1
1_273746568	1
1_273794849	1
1_273794892	1
1_273795042	1
1_273795205	1
1_273795724	1
2_69250	1
2_90567	1
2_100714	1
2_104185	1
2_125347	1
2_153536	1
2_153734	1
2_154378	1
2_279279	1
2_371472	1
2_525323	1
2_3488213	1
2_3609272	1
2_3614376	1
2_4689415	1
2_4738941	1
2_4739450	1
2_4742406	1
2_4742536	1
2_4908966	1
2_4908986	1
2_4952334	1
2_4980028	1
2_5040214	1
2_5043525	1
2_5043526	1
2_5185940	1
2_5588086	1
2_5795389	1
2_5819508	1
2_5860888	1
2_5863935	1
2_5874665	1
2_5904873	1
2_5950792	1
2_5953022	1
2_6031396	1
2_6045514	1
2_6071046	1
2_6071200	1
2_6071847	1
2_6071983	1
2_6073402	1
2_6138734	1
2_6368540	1
2_6412520	1
2_6466417	1
2_6479556	1
2_6490406	1
2_6537999	1
2_6570126	1
2_6594581	1
2_6594600	1
2_6594785	1
2_6599418	1
2_6619649	1
2_6640453	1
2_6658710	1
2_6661067	1
2_6663066	1
2_6666509	1
2_6667512	1
2_6727361	1
2_6746774	1
2_6799006	1
2_6799978	1
2_6804322	1
2_6804483	1
2_6805297	1
2_6806376	1
2_6806829	1
2_6806939	1
2_6823913	1
2_6823933	1
2_6824636	1
2_6827155	1
2_6834588	1
2_6834642	1
2_6837152	1
2_6837721	1
2_6851446	1
2_6856154	1
2_6856245	1
2_6857189	1
2_6857416	1
2_6857636	1
2_6878555	1
2_6896483	1
2_6896798	1
2_6897182	1
2_6923755	1
2_6999378	1
2_7061371	1
2_7065925	1
2_7066054	1
2_7085209	1
2_7101722	1
2_7102149	1
2_7102158	1
2_7102242	1
2_7138506	1
2_7141209	1
2_7141665	1
2_7141755	1
2_7141833	1
2_7146764	1
2_7158018	1
2_7158070	1
2_7166941	1
2_7222217	1
2_7266604	1
2_7268011	1
2_7268600	1
2_7275064	1
2_7278935	1
2_7279655	1
2_7281945	1
2_7282276	1
2_7283414	1
2_7359004	1
2_7360712	1
2_7375563	1
2_7420348	1
2_7842025	1
2_7842220	1
2_7850465	1
2_7852454	1
2_7876608	1
2_7883769	1
2_7884656	1
2_7885815	1
2_7886296	1
2_7886709	1
2_7921782	1
2_7925284	1
2_8057149	1
2_8087564	1
2_8087902	1
2_8117095	1
2_8132268	1
2_8186465	1
2_8234615	1
2_8241639	1
2_8444118	1
2_9074940	1
2_9078139	1
2_9766370	1
2_9888929	1
2_10010946	1
2_10045649	1
2_10062031	1
2_10075120	1
2_10075359	1
2_10075377	1
2_10163666	1
2_10169912	1
2_10173085	1
2_11132585	1
2_11694387	1
2_11857005	1
2_11909385	1
2_11909796	1
2_11909820	1
2_11910173	1
2_11910385	1
2_11910778	1
2_12194607	1
2_12195644	1
2_12199811	1
2_12201869	1
2_12201893	1
2_12250800	1
2_12251118	1
2_12252184	1
2_12253018	1
2_12411738	1
2_12496423	1
2_12497263	1
2_13206112	1
2_13282738	1
2_13283244	1
2_13332299	1
2_13337688	1
2_13368609	1
2_13368617	1
2_13371968	1
2_13374634	1
2_13375609	1
2_13375706	1
2_13379386	1
2_13493047	1
2_13606373	1
2_14583572	1
2_14716557	1
2_14814773	1
2_14896438	1
2_14905791	1
2_14914340	1
2_14915599	1
2_14917634	1
2_14918034	1
2_14919401	1
2_14921006	1
2_14935271	1
2_15001291	1
2_15029532	1
2_15191434	1
2_15767778	1
2_15790265	1
2_15884936	1
2_15915388	1
2_15964518	1
2_16202027	1
2_16541387	1
2_16565051	1
2_17109174	1
2_17467944	1
2_18149130	1
2_25392389	1
2_25450655	1
2_26021548	1
2_26109891	1
2_26559617	1
2_26674625	1
2_26703989	1
2_26748564	1
2_26794165	1
2_26794178	1
2_26810759	1
2_26826897	1
2_26833395	1
2_26874454	1
2_27061664	1
2_27166237	1
2_27177382	1
2_27177625	1
2_27177633	1
2_27179632	1
2_27182611	1
2_27186637	1
2_27188918	1
2_27205897	1
2_27205989	1
2_27206252	1
2_27856505	1
2_27857507	1
2_28160205	1
2_28709114	1
2_28787512	1
2_28808479	1
2_29029599	1
2_29155509	1
2_29174136	1
2_29239804	1
2_30295715	1
2_30295778	1
2_30295837	1
2_30295839	1
2_30296381	1
2_30296801	1
2_30297210	1
2_30297531	1
2_31158784	1
2_35466010	1
2_38993551	1
2_39002398	1
2_39851046	1
2_40546508	1
2_40596482	1
2_40669596	1
2_40670459	1
2_40802300	1
2_40810092	1
2_40814250	1
2_40911975	1
2_40936678	1
2_41042025	1
2_41142192	1
2_41737245	1
2_41759475	1
2_41994715	1
2_42022992	1
2_42023221	1
2_52302799	1
2_52304538	1
2_58743473	1
2_60402792	1
2_60932231	1
2_62062906	1
2_67333812	1
2_68657221	1
2_68657241	1
2_80713147	1
2_81378860	1
2_81386543	1
2_81500049	1
2_81505377	1
2_81513887	1
2_82026406	1
2_82246044	1
2_84400770	1
2_85384184	1
2_85534572	1
2_85536535	1
2_85556291	1
2_85592711	1
2_85594177	1
2_85655525	1
2_85655766	1
2_85656162	1
2_85657552	1
2_85658122	1
2_85759107	1
2_85831753	1
2_85890629	1
2_85890724	1
2_85895702	1
2_86745566	1
2_86760636	1
2_87210961	1
2_87286404	1
2_87306024	1
2_87321629	1
2_87322150	1
2_87322635	1
2_87322982	1
2_87323108	1
2_87349712	1
2_88097235	1
2_88355067	1
2_88356730	1
2_88448613	1
2_88457513	1
2_88614116	1
2_88668364	1
2_88861795	1
2_88900747	1
2_89005869	1
2_89063329	1
2_90080206	1
2_102358291	1
2_103406264	1
2_116745201	1
2_116891181	1
2_116893045	1
2_125592536	1
2_126919901	1
2_129603384	1
2_129618839	1
2_129619404	1
2_129660634	1
2_129665599	1
2_129665632	1
2_130375755	1
2_130493836	1
2_134938033	1
2_135083772	1
2_135084543	1
2_135085820	1
2_135086738	1
2_135196840	1
2_136368604	1
2_136495974	1
2_136847175	1
2_136848789	1
2_136849548	1
2_136849606	1
2_136957375	1
2_137555137	1
2_137555302	1
2_137560040	1
2_137804515	1
2_137999503	1
[truncated: 4,389 more rows]
